# Supplementary material for: Assessing the Efficacy of a Brief Universal Family Skills Programme on Violence and Substance-Use Indicators in Youth in Trentino and Parma, Italy: Study Protocol for a Multi-Centre, Non-Blinded, Cluster-Randomised Controlled Trial (cRCT) of Family UNited
Source: Int J Environ Res Public Health. 2023 Aug 8;20(16):6548. doi: 10.3390/ijerph20166548 (PMC10454720; doi:10.3390/ijerph20166548)
Supplement: Supplementary file 1 [file ijerph-20-06548-s001.zip]

Archive with 1 entries (1 files):
- ijerph-2436700-supplementary.pdf
